# Supplementary material for: Targeting the Achilles’ Heel of Multidrug-Resistant Staphylococcus aureus by the Endocannabinoid Anandamide
Source: Int J Mol Sci. 2022 Jul 14;23(14):7798. doi: 10.3390/ijms23147798 (PMC9319909; doi:10.3390/ijms23147798)
Supplement: Supplementary file 1 [file ijms-23-07798-s001.zip]

Archive with 1 entries (1 files):
- ijms-1795558-supplementary.pdf
